# Supplementary material for: Report of Exosomes Isolated from a Human Uterine Leiomyoma Cell Line and Their Impact on Endometrial Vascular Endothelial Cells
Source: Pharmaceuticals (Basel). 2022 May 5;15(5):577. doi: 10.3390/ph15050577 (PMC9143402; doi:10.3390/ph15050577)
Supplement: Supplementary file 1 [file pharmaceuticals-15-00577-s001.zip]

Archive with 1 entries (1 files):
- pharmaceuticals-1643036-supplementary.pdf
